# Supplementary material for: Glucosamine Yield Improvement in Engineered Saccharomyces cerevisiae with Ethanol Yield Reduction by Carbon Flux Redistribution
Source: Foods. 2026 Mar 30;15(7):1163. doi: 10.3390/foods15071163 (PMC13073038; doi:10.3390/foods15071163)
Supplement: Supplementary file 1 [file foods-15-01163-s001.zip]

Archive with 1 entries (1 files):
- foods-4162690-supplementary.pdf
